# Supplementary material for: Young children (6–7 years) can meaningfully participate in cognitive interviews assessing comprehensibility in health-related quality of life domains: a qualitative study
Source: Qual Life Res. 2025 Mar 5;34(6):1633–46. doi: 10.1007/s11136-025-03940-z (PMC12119656; doi:10.1007/s11136-025-03940-z)
Supplement: Supplementary file 2 — Supplementary file2 (XLSX 83 KB) [file 11136_2025_3940_MOESM2_ESM.xlsx]

## Sheet: Title Page
Online Resource 1 – Standards for Reporting Qualitative Research (SRQR) checklist
This file contins all item discussions and Comprehensibility Continuum (CC) codes. Intended item meanings are included on each sheet.
Article Title: Young Children (6-7 years) can Meaningfully Participate in Cognitive Interviews Assessing Comprehensibility in Health-Related Quality of Life Domains: A Qualitative Study
Journal: Quality of Life Research
Authors: Victoria Galea, Philip A. Powella, and Jill Carltona
Affiliation: aSchool of Medicine and Population Health, University of Sheffield, UK
Corresponding author: Victoria Gale; vargale1@sheffield.ac.uk

## Sheet: Poorly
Participant	Speaker	Verbalisation	Code	Overall Comprehensibility Continuum Code assigned to item discussion		Poorly
	P = Participant					Intended meaning	Essential nature	Definitive attributes
	I = Interviewer					Feeling unwell, sick, under the weather, not very well. Symptoms like headache, stomach ache, temperature etc.	Feeling unwell/not right	Physical symptoms
P02	I	You chose I do not feel poorly today, great, what does feeling poorly mean?	3 - Contextual knowledge. example of being physically sick i.e., vomiting in interviewer's interpretation	3 - Contextual knowledge
	P	It means if you be sick you feel poorly, if you’re not sick then you’re not poorly
	I	So it’s being sick and not being sick, and how would you explain that to Teddy?	2 - Schematically related. An example, but this does not capture essential meaning. Non-definitive
	P	Because if he be poorly it means he can’t come to school
	I	Oh no!	3 – Contextual knowledge. Example of an illness
	P	If he i if someone is poorly, if someone’s not poorly that means they can, or they might get chicken pox
P05	I	Yep, it’s going, okay, let’s go. We’ve got, I do not feel poorly today, I feel a bit poorly today, or I feel really poorly today, you went for the bottom one I feel really poorly today, so what does that mean if you feel poorly?	4 – De-contextual knowledge. Synonym (feeling sick) and essential meaning of being unwell/not right	5 - Paired knowledge
	P	It means when you are a bit, feel sick and you don’t, and something’s, this is like, this doesn’t happen to me and [pause] and yeah it it’s when you don’t feel well and it doesn’t feel right
	I	Wow yeah, I’d never thought of it like that before, it doesn’t feel right and it doesn’t happen to me, yeah, it’s really interesting thank you, and can you also explain it to Teddy as well what it means if he felt really poorly? What does that mean?	5 – Paired knowledge - not feeling right or well and examples of being sick
	P	It means when you are like sick and you don’t feel right and if you are a bit sick it means that you are very hot and er if you, if you feel a bit sick, you might need a bowl if you do feel sick and it doesn’t feel right when you don’t feel well
P06	I	what does it mean if you do feel poorly?	3 - Contextual knowledge. Examples of having physical symptoms	3 - Contextual knowledge
	P	It means that like, when you’re like not, you’re like just like sitting but you can’t do any like homework or you can’t do any colouring,
	I	Mhm
	P	and you feel like very tired
	I	Mhm
	P	and then like you have to go home and then you can’t do anything, just but then you don’t wanna watch TV because your eyes might be hurting and then you have to be just lazy and then you have to like drink tea but you actually don’t like tea if you don’t like it but you have to drink it and then the next day you still feel poorly
	I	Mhm
	P	and then you can’t go school again but then the next day you feel fine and then you can do lots of activities again
P08	P	I feel a bit poorly today coz I have a little bit of a runny nose	3 - Contextual knowledge. Example of physical symptom	3 - Contextual knowledge
	I	Oh no, oh good, umm and can you explain to teddy what it means if somebody feels poorly	3 - Contextual knowledge. Example of physical symptom
	P	So if somebody feels poorly you might feel like have a runny nose and a bit of a cough
	I	we’ll do lots of questions, oooo what’ve we got, ah what happens to make you poorly?	2 - Schematically related. Non-definitive attribute
	P	Maybe if somebody has the poorliness and they touch something and you don’t wash your hands you might touch it and you get the germs and put it in your mouth
P11	I	Tired, I agree, yeah, okay we’ve got two left. I do not feely poorly today, I feel a bit poorly today, or I feel really poorly – you feel a bit poorly today	3 - Contextual knowledge. Example that captures definitive attributes of having physical symptoms of illness	5 - Paired knowledge
	P	Yeah coz I, I keep getting this tickle in my throat [P12 was coughing throughout the interview]
	I	Yeah you have haven’t you, oh dear, and so what does poorly, what does the word poorly mean?	4 - De-contextual knowledge. Generalised description of essential meaning (i.e., unwell) and definitive attributes (i.e., physical symptoms)
	P	It means that you feel sick
	I	It means that you feel sick, yeah
	P	And you don’t feel well
	I	Can you explain feeling poorly to teddy as well?	5 - Paired knowledge. De-contextual description of not feeling well and having physical symptoms with anecdote
	P	Feeling poorly means that you don’t feel that well and that you feel like you’re going to puke
	I	Oh dear, I hate that feeling
	P	I know I absolutely hate it, once I puked in the school toilets
	I	Oh dear
	P	When I was in Reception
P13	I	Can any other words mean poorly?	1 - No knowledge	2 - Schematically related
	P	[pause 08.10 – 08.20]. I don’t know
	I	You don’t know, that’s okay, erm could you tell me what being poorly feels like?	2 - Schematically related. Connotation
	P	It’s not good
	I	Not good, no it doesn’t feel good does it, and what sort of things happen when we don’t feel poorly?	2 - Schematically related. Connotation
	P	You don’t, you don’t feel bad
	I	Okay, could you tell, what might happen to teddy if he was poorly?	1 - No knowledge
	P	I don’t know
	I	You don’t know, hmm would he feel anything?	1 - No knowledge
	P	I don’t know
P14	I	Great, can you tell me what it means if somebody does feel poorly?	2 - Schematically related. Non-definitive attributes (going to hospital or school)	3 - Contextual knowledge
	P	If someone does feel poorly, it means that they might have to go to the hospital or if it’s not that bad they can go to school
	I	Mmm yeah absolutely, and can you tell the teddy bear what feeling poorly is like?	3 - Contextual knowledge. Examples of physical symptoms
	P	Feeling poorly is like really annoying because you might not want to cough coz someone’s talking, but you have to and you might feel really um sick that you like want to get lots of things out of you and you want to throw up
	I	Ooo yeah, I know what you mean, so feeling poorly it can be like coughing or feeling sick? Can it be anything else?	3 - Contextual knowledge. Examples of physical symptoms
	P	Erm it could be like you’re too poorly so like you’re too um tired and too not and that you don’t have any energy so you might have to stay home and not go to anywhere that you’re supposed to go

## Sheet: Walk
Participant	Speaker	Verbalisation	Code	Overall Comprehensibility Continuum Code		Walk
	P = Participant					Intended meaning	Essential nature	Definitive attributes
	I = Interviewer					Walk, go somewhere, us legs.	To be able to move using legs.	To go somewhere
P03	I	I can walk a lot and a very big tick! [laughter] what does that mean if you can walk a lot?	0 – No relevant response	3 - Contextual knowledge
	P	Because [pause, writing and reading writing out loud] and, if, er every day
	I	[laughs] I can walk a lot today
	P	I can walk every day
	I	You can walk every day
	P	Walk a lot everyday
	I	What does that mean if you can walk?	2 – Schematically related. Non-definitive attributes
	P	I’m strong
	I	It means you’re strong, yeah
	P	And I have strong bones
	I	You have strong bones
	P	Because I drink lots of milk
	P	Can any other words mean	1 – No knowledge. Incorrect meaning
	I	Walk. Is there another word for
	P	Majority
	I	Majority? For walk? Cool yeah I hadn’t thought of that before, what made you choose that word?
	P	It just popped up in my head
	I	[laughs] can you explain to me again what walking is?	3 – Contextual knowledge. Example of what walking is
	P	Like, it’s like jogging but
	I	Mhm
	P	walking like really really slow
P05	I	Yeah, amazing, okay and we’ve just, this is the last one, we’ve got I cannot walk today, I can walk a bit today or I can walk a lot today. You went for the middle one I can walk a bit today, so what does that mean if you can walk?	3 - Contextual knowledge. Example of not being able to walk	3 - Contextual knowledge
	P	It means when if you can’t if it you can a bit can walk it means when like your leg is very bad and er like if your leg is very bad it’s like aching
	I	Mm
	P	Because before I couldn’t walk because my leg was very bad and I had to have like a test to see how my ankle is and, and it was a bit like there was a bone that cracked
P06	I	Yeah, amazing thank you! Shall we do the next one, we’ve got I cannot walk today, I can walk a bit today, or I can walk a lot today	2 - Schematically related. Identified by opposite	2 - Schematically related
	P	I can walk a lot today coz when you’re walking at lunch time you still have to walk and when you walk you’re actually running instead of walking when we’re playing
	I	Ahhh I see, I can walk a lot today, and can you explain to Teddy what it means if you can walk?	2 - Schematically related. Non-definitive attributes
	P	It means that like your legs are like very strong and healthy and like very exer, you do exercise a lot
	P	and you like if you don’t do exercise you might be jus, you’ll be very tired and weak	1 - No knowledge. Incorrect meaning
P08	I	Great, that’s really good, what does it mean if you can walk?	5 - Paired knowledge. Captures essential meaning of being able to move and provides an example	5 - Paired knowledge
	P	[miming steps with her hands, i.e., one ‘foot’ in front of the other] so when you can walk you can stand up and start putting your left foot first
	I	Mhm
	P	And then your right left foot, right, left, right, left, right
	I	Yeah like that [copying actions]
	P	That makes you move
P11	I	Let’s go, I cannot walk today, I can walk a bit today, or I can walk a lot today – I can walk a lot today, so what does it mean if you can walk?	5 - Paired knowledge. Captures generalised essential meaning of moving legs and feet, and provides a specific example of physically walking.	5 - Paired knowledge
	P	It means you can do lots of steps, like this [demonstrates walking, carefully putting one foot in front of the other and pointing to her feet]. And you bend your feet when you walk
	I	Yep
	P	And you move your feet
	I	Mhm
	P	And then you put your foot up and then you put it down
P13	I	You can walk a lot today, that sounds good! What made you choose that one?	0 - No relevant response	0 - No relevant response
	P	[pause 03.32 – 03.43]
	I	Or would you be able to tell me what walking is?	0 - No relevant response
	P	[pause 03.47 – 03.58]
	I	Or maybe could you show me what walking is?	0 - No relevant response
	P	[pause 04.02 – 04.12]
P14	I	A lot today, what made you choose that one?	2 - Schematically related. Identified by opposite - ‘run’	5 - Paired knowledge
	P	Because like I walk a lot and I don’t really run coz I can walk really fast
	I	Mhm
	P	Um and I can walk slow and sometimes I need to stop running but if I need to um go fast I just walk fast
	I	Mhm, what does it mean, walking? What is walking?	5 - Paired knowledge. De-contextual explanation that captures essential meaning (moving legs to move your body so you can move) with contextual example (physically demonstrates)
	P	It means that you’re moving your legs [P14 was swinging alternate legs under the table to demonstrate] and um moving them to move so you can move and your whole body can move

## Sheet: Pain
Participant	Speaker	Verbalisation	Code	Overall Comprehensibility Continuum Code		Pain
	P = Participant					Intended meaning	Essential nature	Definitive attributes
	I = Interviewer					Physical hurt, a part of your body hurts	Physical hurt	A part of your body hurts
P02	I	laughs] let’s go, so I am not in pain today, I am in a bit of pain today, or I am in a lot of pain today. Okay so you chose I am in a lot of pain today	2 - Schematically related Only non-definitive attributes -> running related to (physical) pain	3 - Contextual knowledge
	P	Because when I was running to school
	I	Mhmm
	P	I got lots of pain
	I	Oh dear, can you tell me what pain means?	3 – Contextual knowledge. Gives an example of a part of your body hurting.
	P	Pains mean if your hip’s hurting, it means you got pain, or your belly
	I	So if you hip or your belly is hurting. And can you explain that to Teddy? What, how would you explain to him what pain is?	2 - Schematically related Only non-definitive attributes -> running related to (physical) pain
	P	Pain means, if you, if you get pain when you run it, it means you get pain everyday if you run
	I	Pain everyday if you run, what if he doesn’t know the word pain? How could you explain that?	3 - Contextual knowledge. Example of feeling something hurting
	P	Pain because, if you, if you feel something hurting in your hips or your belly it means you’ve got pain
P04	I	Brilliant, so what does that mean if you’re in pain?	1 - No knowledge	3 - Contextual knowledge
	P	I do not know
	I	Does he know?	1 - No knowledge
	P	No!
	I	He doesn’t know	1 - No knowledge
	P	I don’t know
	I	Ah does Garfield know?	1 - No knowledge
	P	Do you know? No!
	I	Ahhh I tell you what can you help them then? Can you tell them what does it mean if you’re in pain	0 - No relevant response
	P	I don’t know, I am not in pain, what does it mean guys? [laughs] [inaudible 07.41 – 07.45] I’ll put mine on, he’s is much better. He said the an, he said the answer!
	I	Fantastic, what does that mean if he’s not in pain?	2 - Schematically related. Connotation
		[pause 08.12 – 08.17]
	P	He said that it’s not easy to be in pain
	I	No it’s not nice	2 - Schematically related. Connotation
	P	No. Because if he’s in pain he has to go to bed
	I	If you’re in pain you have to go to bed!?
	P	Yeah. I had to do that before didn’t I [to parent, who agreed] my injection in my bottom second	3 - Contextual knowledge. Example of an injection causing pain
	P	I had to go down, [to parent] I had I did slept downstairs didn’t I, my second injection	3 - Contextual knowledge. Example of an injection causing pain
	I	Ah I see
	P	[to parent] I was not very well wasn’t I?
P06	I	I am not in pain today, I am in a bit of pain today, or I am in a lot of pain today	2 - Schematically related. Non-definitive attributes	5 - Paired knowledge
	P	I am not in pain today coz, because um if you’re in pain you can’t play or you can’t walk or you can’t run and you be very weak and tired
	I	Mmmm, ah that doesn’t sound very nice, so what
	P	And you have to sit down all day and not go school and miss out on all the different activities you do
	I	Yeah, yeah that does sound quite sad, oh, and then if you had to explain to Teddy what being in pain was?	5 - Paired knowledge. De-contextual - any body part is hurting. Contextual - legs hurting
	P	It’s like when you’re like very tired or weak and your like and your like legs or any body par, body part is hurting so badly and then you can miss out all the activities that you do at school and it’s very annoying just sitting down just watching TV all day
	I	Mmm I can imagine
	P	Just sitting down, just doing nothing
	I	Yeah yeah that’s really interesting	2 - Schematically related. Non-definitive attributes
	P	And being just lazy because you’re so weak and tired
	I	Oh dear, so something, someting is hurting and then it stops you from doing things?	3 - Contextual knowledge. Anecdote of having a tummy ache
	P	I had a tummy ache last, um, on like yes, befo, yesterday
	I	Did you? Oh no, is it better now? Oh good
	P	On the last day of the weekend I had a tummy ache
	I	Oh dear, that’s a shame at the end of the weekend
	P	I thought what erm we were supposed to go swimming but I had a tummy ache so we didn’t go
P09	I	The top one, not in pain today – what does it mean if you are in pain?	4 - De-contextual knowledge. Essential meaning of being hurt not in an example.	4 - De-contextual knowledge
	P	It means that erm that you’ve hurt yourself
	I	Yeah	1 - No knowledge
	P	Or, or I forgot what different kind of pain is
	I	Means that you’ve hurt yourself mmm
	P	There’s also a different kind of pain
	I	Mhm?
	P	But I forgot what it is
	I	Can other words mean	1 - No knowledge
	P	Mean pain. I forgot
P10	I	Can you tell me, what, what does it mean if you’re in pain?	4 - De-contextual knowledge. Synonym ‘hurt’ without an example	5 - Paired knowledge
	P	It means that if something really hurts it really hurts ya
	I	Something really hurts you, yeah, great, and can you tell teddy what pain means?	4 - De-contextual knowledge. Synonym ‘hurt’ without an example
	P	It means if it’s really hurts ya
	I	Yeah if it really hurts you oh [name] can you tell me when you said it hurts you, what hurts?	3 - Contextual knowledge. Examples of parts of the body that can physically hurt
	P	My belly
	I	Your belly, yeah, can anything else hurt?
	P	Your leg, your knee, your butt, your elbow, your arm, your hand
	I	Wow so any bit of your body?
	P	Even your head [parent confirms]
	I	Even your head yeah
	P	Even if you get a headache
P12	I	I am not in pain today, I am in a bit of pain today, or I am in a lot of pain today. I am in a bit of pain today	3 - Contextual knowledge. Specific example that captures essential meaning of a body part hurting	5 - Paired knowledge
	P	Because I hurt my head yesterday trying to do a front roll in fundamentals and I accidentally put all my bodyweight into my head weights
	I	Ooo, ouch! That does sound like it would be painful. And can you explain to the teddy bear what pain means? What does that word mean?	5 - Paired knowledge. De-contextual description of a body part hurting with a specific contextual examples of a tarantula bite
	P	Pain means you have hurt yourself really badly or weight goes into something or the most painful thing I can imagine
	I	Mhm
	P	The one that can’t kill you but that can hurt you
	I	Mhm
	P	A bit but it is a tarantula bite if you’re allergic to it it hurts
P14	I	Ah great, what does it mean if you, if you’re in pain?	4 - De-contextual. Synonym ‘hurting’	4 - De-contextual knowledge
	P	It means like something is really hurting and sometimes it means that you can’t really move it
	I	Yeah erm oo can any other words mean pain?	1 - No knowledge
	P	umm [pause 11.23 – 11.29] I can’t think of any
	I	Hm okay, would you be able to explain to the teddy bear what pain feels like?	4 - De-contextual knowledge. Generalised description including synonym
	P	Um pain feels like um like something is really hurting and it won’t stop until you let it have some rest
	I	Mm yeah
	P	And um you can’t really move it that well and you’re really in pain

## Sheet: Sleepy
Participant	Speaker	Verbalisation	Code	Overall Comprehensibility Continuum Code		Sleepy
	P = Participant					Intended meaning	Essential nature	Definitive attributes
	I = Interviewer					Feeling tired, wanting to go to sleep, haven't had enough sleep	Feeling tired/lacking energy	Needing more sleep/wanting to go to sleep
P01	I	You’re not sleepy today, what does that mean if you’re sleepy?	2 - Schematically related knowledge. Non-definitive attributes; not asleep but can’t concentrate	4 - De-contextual knowledge
	P	It means that you’re not laying down and closing your eyes and concentrating
	I	So it means, did you say you’re not lying down? Yeah? Yeah, interesting, and can you explain it to Teddy as well what feeling sleepy is?	4 - De-contextual knowledge. Synonym (tired) not in an example
	P	Erm feeling sleepy is that you’re erm really tired
	I	Mmm, really tired, oh yes I feel quite tired today, and shall we do one spinner one as well, oh that was good! So what made you choose I am not sleepy today?	2 – Schematically related knowledge. Only non-definitive attributes
	P	Erm that erm, only night time you go to bed, not morning, or morning you can have a quick nap and then wake up
P02	P	I’m not tired, I am not tired today	4 – De-contextual knowledge. Synonym ‘tired’	5 - Paired knowledge
	I	Oh that’s interesting, so what does sleepy mean?	5 – Paired knowledge. Essential meaning of needing more sleep/to go to sleep and wanting to save energy, with example of playing not being good if you feel sleepy
	P	It means, it means you still sleep, if you need to sleep still, if again you, if you do, if you feel asleep today, and if you’re real sleep today you think you might want to save your energy and if you play it slows your energy
P05	I	Yeah, ah fantastic thank you, okay so the next one I am not sleepy today, I am a bit sleepy today, or I am really sleepy today, oh the middle one I am a bit sleepy today, so what does that mean if you feel sleepy?	5 – Paired knowledge. De-contextual – synonym, feeling tired. Contextual – example of being woken up and not having had enough sleep as a result	5 - Paired knowledge
	P	Sleepy means when you are like you are a bit tired. I’m a bit tired because I didn’t get any sleep today
	I	Oh no
	P	My cat kept on waking me up [laughs]
	I	[laughs] awh, erm okay then so if we had to explain to Teddy what it means if you feel a bit sleepy, can you explain that to him?	4 – De-contextual knowledge. Essential meaning of not having woken up properly
	P	Err it means when you feel very sleepy and it feels like you can’t wake, you don’t wake up properly and you feel very tired yeah and like it feels like it, it’s very it makes you very sleepy
P08	I	Okay, a bit sleepy so what does it mean if you feel sleepy?	5 - Paired knowlegde. De-contextual explanation of not having enough sleep with a specific example of going to bed late last night.	5 - Paired knowledge
	P	So when you go to sleep at night you can sleep but if you go a little bit late you might be tired in the morning and I, I think I might have went, I think I went almost an hour after my bedtime so I’m a little bit tired today
	I	There we go, woah oh you’re good at spinning these, here we go, so what happens to make you feel sleepy?	1 - No knowledge
	P	I don’t think I have an answer to that
P07	I	okay the next one I am not sleepy today, I am a bit sleepy today, or I am really sleepy today. The top one, I am not sleepy today, that’s great, so can you tell me what does it mean if you feel sleepy?	5 - Paired knowldge. De-contextual synonym of feeling tired with contextual examples of needing a nap and feeling like you can’t run.	5 - Paired knowledge
	P	It means that you really need a nap and it, you need your, you really need a drink
	I	Mm
	P	And you’re tired, and you feel, feel like a bit like that you can’t run or something
P11	I	Yeah okay, oh here we go, I am not sleepy today, I am a bit sleepy today – oh I am really sleepy today!	3 - Contextual knowledge. Specific example that captures essential meaning of not having had enough sleep	5 - Paired knowledge
	P	I woke up really early
	I	So what does it mean if you feel sleepy?	4 - De-contextual knowledge. Generalised description capturing essential meaning
	P	It means that you don’t have that much, that much energy in you
	I	Not much energy in you. And can you explain what being sleepy is to teddy as well?	4 - De-contextual knowledge. Generalised description capturing essential meaning and definitive attributes
	P	Being sleepy is when you didn’t have that much sleep or that you, erm couldn’t go to sleep like you tried and tried and tried but you couldn’t make it
	I	But you couldn’t make it, ah no yeah I think I would be a bit sleepy too. And can any other words mean sleepy?	4 - De-contextual knowledge. Synonym
	P	Tired
P12	I	I’ll press go again, okay three more, we’ve got I am not sleepy today, I am a bit sleepy today, or I am really sleepy today, I’m really sleepy today – what does it mean if you’re really sleepy?	3 - Contextual knowledge. Specific example that captures essential meaning of not having had enough sleep	5 - Paired knowledge
	P	Because I stayed up in the night waiting for my mum to come to her bed
	I	Oh yeah of course. And then could you explain to the teddy bear what feeling sleepy means?	4 - De-contextual knowledge. Generalised description that captures essential meaning
	P	It means you feel like not awake
	I	You feel like not awake, yeah that’s a good way to describe it and oh I might ask this blue one again, can any other words mean sleepy?	4 - De-contextual knowledge. Synonym
	P	Snoozy and ahh that’s the only one I know
P14	P	Erm I’m a bit sleepy because I wake up like before six o’clock or straight bang on six o’clock erm because that’s when my Mummy says, says I can wake up but I can’t play with any of my toys I can just listen to my Yoto and erm when it’s half-past six I can play with my sister and go into her room or I can play with my toys in my room	2 - Schematically related. Non-definitive attributes; related to essential meaning, but does not capture it (i.e., having a lack of sleep)	5 - Paired knowledge
	I	Oh, tell me why?	3 - Contextual knowledge. Anecdote of a time they did not have enough sleep
	P	Erm because I er I don’t really sleep much um or I think it was on Monday or Tuesday that um I really needed the toilet but I didn’t know I could go because it was, I think it was um half-past two um and I knew it was the middle of the night and I didn’t know if I could wake up so I was really desperate but um eventually I went into Mummy and Daddy’s room and said can I go to the toilet and then …
	I	Ah that’s good, great okay and then could you explain to the teddy bear what feeling sleepy means?	4 - De-contextual knowledge. Generalised description of wanting to go to sleep but not being able to
	P	Mhm it’s where you um like really want to go to bed but you can’t because you’re going somewhere and um you might fall asleep when you’re there
	I	I’d quite like to ask the, ah there we go, I’d like to ask this blue one, which is can any other words mean sleepy?	4 - De-contextual knowledge. Synonym - ‘tired’
	P	Umm tired ummm [pause 08.54 – 08.58] I can’t think of any others

## Sheet: Sad
Participant	Speaker	Verbalisation	Code	Overall Comprehensibility Continuum Code		Sad
	P = Participant					Intended meaning	Essential nature	Definitive attributes
	I = Interviewer					Upset, down, low, something might have made you feel sad	Feeling upset/low	Not being okay, something made you sad
P02	I	You chose I am not sad today, lovely, so what does sad mean?	3 – Contextual knowledge. Examples of being hurt emotionally	3 - Contextual knowledge
	P	If you’re not, if you’re sad it means someone hit you or something, or they hit, they hurt your feelings. Like I’m a bit sad be, I’m a bit sad because, because, [NAME] said she won’t be my friend when she was and [inaudible 01.31 – 01.32] but she wasn’t and I got no one to play with
	I	Oh no
	P	And then she went to be my friend [inaudible 01.40 - 01.42] and she still won’t say I’m allowed
	I	So what happens to make you feel sad? Or what happens to make anybody feel sad?	1 - No knowledge
	P	I don’t know
P04	I	We’ve got one question left which I think is perfect timing. So I am not sad today, I am a bit sad today or I am really sad today	2 - Schematically-related. Identifiying word by opposite (happy)	2 - Schematically-related
	P	I am not all, I am not, I am not happy
	I	what do the teddies think as well?	0 - No relevant response
	P	Just
	I	Do they feel sad?	2 - Schematically-related. Identifiying word by opposite (angry)
	P	No they [inaudible 18.45 – 18.48] angry!
P08	I	Great, and what does it mean if you feel sad?	4 - De-contextual knowledge. Essential meaning of being upset and crying	4 - De-contextual knowledge
	P	So if you feel sad it’s like upset and water coming out of your eyes and really upset
	I	Yes, yeah	2 - Schematically related. Identified by opposite
	P	And not feeling erm tired is when you’re not crying
	I	mhm
	P	and you’re not feeling upset and you’re ready to play
P07	P	It means that you have water coming down here [points to eyes and cheeks] and umm err [pause and shrugs 08.23 – 08.27]	2 - Schematically related. Non-definitive attribute (crying).	2 - Schematically-related
	I	That’s really great, so it means you’ve got water coming down here, um and how would you explain it to teddy if you had to tell him what being sad meant?	0 - No relevant response
	P	Like I’ve said like different words? [appeared to be asking for clarification about the task]
	I	Yeah, so like, sad, are there are different words that also mean sad?
	P	[nods, reluctant to respond]
P10	I	Okay, what does that mean if you’re sad?	3 - Contextual knowledge. Example of when you might feel sad	3 - Contextual knowledge
	P	It means if you miss your mum or your sister or your daddy
	I	Can any other words mean sad?	1 - No knowledge
	P	If you’re feeling like if you – I don’t know what to sayyy
		[parent repeats question]	3 - Contextual knowledge. Example of when you might feel sad
	P	It means if you are really really really really really really miss your mum
P12	I	So you’ve said I am not sad today, can you tell me what it means if you are, if you are sad?	3 - Contextual knowledge. Specific examples of something happening to make you feel sad	3 - Contextual knowledge
	P	It means quite a bit because I feel lonely, sometimes when my dad’s told me off I go really sad and then I block my bedroom door
	I	Mm
	P	And then I just like steal the tablet and watch stuff
	I	Yes – so could you explain to teddy what being sad feels like?	3 - Contextual knowledge. Specific examples of things happening to make you feel sad
	P	I don’t know how to explain feelings but I only know one though when I feel what it feels like to feel sad when my dad tells me off
	I	Mmm
	P	Or if I accidentally do something wrong at school
P14	I	Not sad today, nice, what does it mean if somebody does feel sad?	3 - Contextual knowledge. Examples of definitive attribute and something that would make you feel sad	3 - Contextual knowledge
	P	Um it means that they might cry and no one’s like playing with them
	I	So what made you choose I am not sad today?	2 - Schematically related. Identified by opposite
	P	Because um nothing’s like making me sad coz I’m really happy

## Sheet: Angry
Participant	Speaker	Verbalisation	Code	Overall Comprehensibility Continuum Code		Angry
	P = Participant					Intended meaning	Essential nature	Definitive attributes
	I = Interviewer					Feeling mad or cross about something, it might make you want to shout or cry	Feeling mad/cross about something	Physical manifestations
P01	I	You’re really angry today, and what does that mean if you’re really angry	3 - Contextual knowledge. Example of something that would make you feel angry	5 - Paired knowledge
	P	That someone’s making fun of you
	I	That someone’s making fun of you, yeah, and how could we explain to Teddy what feeling angry is?	5 - Paired knowledge. Definition that captures definitive attribute and example of making a mess as a result
	P	It means that you’re out of conscience and you make a erm a big mess
	I	Make a big mess, uh oh, can you tell me a bit more about what out of conscience means?	1 - No knowledge. Incorrect meaning.
	P	Erm out of conscience means that it’s really really erm terrified
	P	and you’re getting a bit cross	4 – De-contextual knowledge. Essential meaning/synonym
	I	Mmm a bit cross, maybe feeling a bit frustrated about something, yeah	2 - Schematically-related, overextension
	P	Like anger issues
	I	Like anger issues and what, what does that mean?	2 - Schematically-related, overextension
	P	It means that erm that somebody’s been angry for a long time and they’re not stopped
P03	I	You go back, so you chose I am a bit angry today, so can you tell me what feeling angry means?	4 – De-contextual knowledge. Essential meaning of frustration	5 - Paired knowledge
	P	[throughout P03 was clenching and unclenching fists and making ‘claws’ with her fingers] Like it’s like you have this [word inaudible 05.58 – 05.59] like you go, you wanna like do something to yourself but you’re like I don’t wanna do that because it’s bad, or do something to someone, someone else
	I	Mm
	P	You just like wanna do this
	I	Mm
	P	But you’re not allowed to do that, so you just don’t know what to do
	I	So you just don’t know what to do and you, you’re doing this with your hands , can you	2 – Schematically related. Connotation
	P	It’s bad
	I	It’s bad? Can you tell me more about what, what this is [mimes hand gestures]?	5 – Paired knowledge. Essential meaning of needing to express feelings of tension, example of hands
	P	It’s like you do this because you feel like you’re trying to make it go like express your feelings with
	I	Mhm
	P	your hands
	I	Right I see	3 - Contextual knowledge. Example of wanting to do something you are not allowed capturing essential meaning of needing to express emotion
	P	Yeah sometimes you might want to do something you’re not allowed to do that because it might hurt you
	I	Yes, yeah it’s important to keep ourselves safe absolutely, I wonder could you explain that to Teddy as well? If he didn’t know, what does angry mean for Teddy?	3 – Contextual knowledge. Example of having a tantrum
	P	Maybe he might have a tantrum
P05	I	Yeah, fantastic thank you. Okay we’ve got one more in this section, I am not angry today, I am a bit angry today, or I am really angry today. You’ve gone for I am not angry today so what does it mean if you are angry?	4 - De-contextual knowledge. Synonym	5 - Paired knowledge
	P	Angry means when you are mad
	I	When you’re mad	5 – Paired knowledge. De-contextual essential meaning i.e., you can’t control it. Contextual example i.e., being naughty, hitting someone
	P	And when, and when you want, when you hit people it’s when you been naughty, and, and angry means when you can’t control your anger, sometimes that happens to me sometimes, and er angry means when you, when it’s when you like angry means when you want to fight someone
P07	I	The top one, I am not angry today – so what does it mean if you are angry?	5 - Paired knowledge. Captures essential nature of the term "really want to break something and hit someone" and then example(s) you don't wanna be no one's friends	5 - Paired knowledge
	P	It means that you really like want to break something and hit someone
	I	Mm
	P	And that you really wanna, you’re shouting and screaming and you don’t wanna be no one’s friends
P08	I	Not angry today, lovely, and what does it mean if you feel angry?	3 - Contextual knowledge. Essential meaning of being mad and frustrated in example of being angry at someone	3 - Contextual knowledge
	P	Coz if you start getting like really mad at someone [making fists with hands]
	I	Mhm
	P	erm you can start feeling a bit angry and frustrated
	I	Mmm, angry and frustrated and it’s when you feel mad at someone, I, it’s really interesting you were doing this with your hands [copies fists], can you tell me what that means?	3 - Contextual knowledge. Example that captures essential meaning
	P	It means when you maybe feel like to punch a little bit
	I	What does it mean if, so you chose not angry, can you explain to him what not feeling angry is?	2 - Schematically related. Identified by opposite
	P	So not feeling angry is really calm and happy
P10	I	what does it mean if you do feel angry?	3 - Contextual knowledge. Example of what might make you angry	3 - Contextual knowledge
	P	It means if someone’s being rude and if you get really angry
	I	So here we go, what made you choose I am not angry today?	0 - No relevant response
	P	Err that [pause 07.41 – 07.46]
		[parent encourages and leads answer about not playing]	3 - Contextual knowledge. Example that captures essential meaning of frustration
	P	I would be stomping like a dinosaur
P13	I	Can you tell me, or can you tell the teddy bear, what it means when you do feel angry?	3 - Contextual knowledge. Example of physical manifestations of anger	3 - Contextual knowledge
	P	You might like to shout
	I	You might like to shout, yeah definitely, yeah, can you think of something that happens when you feel angry, what might you do?	3 - Contextual knowledge. Example of physical manifestations of anger
	P	You might chuck something [smiles]

## Sheet: Worried
Participant	Speaker	Verbalisation	Code	Overall Comprehensibility Continuum Code		Worried
	P = Participant					Intended meaning	Essential nature	Definitive attributes
	I = Interviewer					Feeling nervous, a bit scared something might happen	Feeling nervous or on edge	Anxious about something that might happen
P01	I	You’re a bit worried today, and what does it mean if you’re feeling worried?	4 - De-contextual knowledge. Synonym not used in an example	5 - Paired knowledge
	P	It means that you’re scared
	I	A bit scared, yeah, and how could we explain to Teddy what feeling worried is like?	3 - Contextual knowledge (with connotation). Example of a situation that makes you feel worried
	P	Erm it’s not that bad to be worried it’s just tha, you’re at a place that you don’t know what to say
	I	Yeah, a bit like if something’s new maybe, yeah, fantastic, and let’s do a spinner one, ooo, can any other words mean worried?	1 - No knowledge. Says they don’t know
	P	I don’t know
	I	No, I’m not sure either, that’s a tricky question, hmm maybe something like nervous	4 - De-contextual knowledge. Synonym without an example
	P	Terrified
P02	I	ah lovely so you chose I am not worried today, what does it mean if you feel worried?	5 – Paired knowledge. Essential meaning of being scared/anticipating something, synonym ‘scared’, and example of thinking someone might hurt you	5 - Paired knowledge
	P	If you, if you’re worried,
	I	Mhm
	P	It means, it means if you d, if you don’t want to g, if you maybe someone might hurt you
	I	mhm
	P	And if you might be worried means, means, you might be scared of summat
	I	So what happens to make you feel worried?	3 - Contextual knowledge. Example of thinking you might get hurt
	P	If I’m worried it means I’m worried if I might get hurt
P04	I	Ahhh oh dear, never mind let’s do the next one okay, I am not worried today, I am a bit worried today or I am really worried today. I am not worried today	3 - Contextual knowledge. Anecdote of being well-behaved so not anticipating being in trouble with the teacher	3 - Contextual knowledge
	P	I’m definitely not because I get normally on my work every day good and never talk because [teacher name] never have to speak to me
	I	What is the white teddy bear saying?	1 - No knowledge
	P	He says I don’t know [inaudible 15.16 – 15.17]
	I	Ahh he doesn’t know so can you tell him what does it mean if he’s worried?	0 - No relevant response
	P	Ah!
	I	What might he feel like?	2 - Schematically related. Connotation
	P	He said it is not easy to be a bit worried he said. Everyone said, everyone joined they said they [inaudible 15.38 – 15.41] I think their all all their brains are not working
	P	No, what do you think?
	I	Yeah, ah! What does Garfield think? What does being worried mean to him?	1 - No knowledge
	P	He said, he said he does not know!
	I	Oh does he think it’s easy being worried? Or does he think something different?	2 - Schematically related. Connotation
	P	It’s easy to be not worried
	I	Yellow, so what happens to make you feel worried?	0 - No relevant response
	P	Ermm
		[pause 16.54 – 17.13]
	I	I remember you said something when we were playing with the playdough, you said something had made you feel worried about your dog	3 - Contextual knowledge. Anecdote of something that made them feel worried
	P	Had to go to the vets
	I	Had to go to the vets yeah
	P	Yeah
P07	I	The middle one, yeah – I am a bit worried today, so what does it mean if you feel worried?	3 - Contextual knowledge. Example of a situation that you would feel worried in that captures essential meaning of anticipating something.	3 - Contextual knowledge
	P	It means that, that you feel like you might be a bit unexcited and it’s your first time going somewhere like, like the first time at school
	I	Mhm
	P	If you go to a different school it makes you a bit worried erm because you feel everyone might be friends and they might ask to choose what friends
	I	Mmm
	P	and you’re probably a bit shy
P09	P	It means that ermm you’re a bit sad	4 - De-contextual. Essential meaning of feeling frightened not in an example	5 - Paired knowledge
	I	Yeah
	P	And a bit frightened
	I	But, can I ask it, what happens to make you feel worried?	3 - Contextual knowledge. Example of a situation you would feel worried in.
	P	When someone’s bullying me
	I	Mhm, yeah I think that would make me feel worried too
	P	But most thing that makes me worried is when someone’s beating me up
	I	Mm
	P	Like my sister does sometimes
P10	I	Really worried, so what does it mean if you’re really worried?	2 - Schematically related. Dummy subordinates	5 - Paired knowledge
	P	It means if you’re really worried about your mum
	I	Mhm
	P	Your dog, your sister, your dad
	I	Yeah, that’s cool , can you tell me or can you explain to teddy what feeling worried is like?	5 - Paired knowledge. De-contextual knowledge with synonym 'scared' and list of examples of things she would feel worried about
		[parent asks what it feels like inside]
	P	It feels like that if you really really scared of something and worried about your mum, your dad, your dog
	I	Mhm
	P	And your sister
		[parent repeats question]
	P	Er I need my teddy when I’m worried
P13	I	You’re not worried today, that’s great, what made you choose not worried?	0 - No relevant response	4 - De-contextual knowledge
	P	[pause 04.36 – 04.44]
	I	Or can you tell me a bit about what feeling worried is?	4 - De-contextual knowledge. Generalised response - synonym
	P	You might feel a little bit scared
	I	oh what made you choose, so what made you choose you are not worried today?
	P	Because I’m not scared

## Sheet: Scared
Participant	Speaker	Verbalisation	Code	Overall Comprehensibility Continuum Code		Scared
	P = Participant					Intended meaning	Essential nature	Definitive attributes
	I = Interviewer					Frightened of something or that something might happen, made to 'jump'	Frightened/worried about something	Can be made to 'jump'
P01	I	You’re a bit scared today. So what does being scared mean?	2 - Schematically related. Connotation	2 - Schematically-related
	P	It means like, erm, you don’t like something and it, it makes you have tears
	I	Yeah it can do can’t it yeah not liking something and make you have tears, amazing, and how would you explain that to Teddy?	0 - No relevant response
	P	erm
	I	Being scared?	2 - Schematically related. Connotation. Non-definitive attribute (it’s okay to feel scared)Connotation. Non-definitive attribute (it’s okay to feel scared)
	P	erm being scared, erm, it’s alright to be scared but it’s only if you be really scared you won’t um you’ll have lots of tears running down
P03	P	Because whenever um someone mentions bed I just feel this weird feeling that’s scared	3 – Contextual knowledge. Example of feeling scared of going to bed	5 - Paired knowledge
	I	Okay, that’s interesting so can you
	P	But I’m not scared all day, now
	I	You’re not scared now, so are you saying that you’re not scared now but you think you will be a bit scared later?	3 – Contextual knowledge. Example of feeling scared of going to bed
	P	Because whenever I’m might, someone mentions bed
	I	Mm
	P	I feel this weird feeling in me
	I	Because feeling now and feeling later, lovely, so can you tell me more, what does being scared mean?	5 - Paired knowledge. Generalised essential meaning (feeling like something will get you) and specific example of TV show
	P	Like you’re sometimes you watch something
	I	Mhm
	P	That maybe scare, like makes you feel like that going to get you
	I	Right, yeah so feeling that something might get you means being scared
	P	That’s why I don’t really watch YouTube I only watch iCarly because iCarly doesn’t have any scary bits
	P	What happens to make you	3 – Contextual knowledge. Scared of going to bed
	I	feel scared
	P	I, um when someone mentions bed
	P	Can any other words mean . Yes	2 - Schematically-related. Non-definitive attributes
	I	Yes
	P	Like, imagine like sometimes when I close my eyes
	I	Mhm
	P	something just scary smacks into my head
	I	Yeah, oh no that’s that does sound a bit scary. So can any other words mean scared instead of saying I feel scared today	4 – De-contextual knowledge. Synonym without an example
	P	Frightened
P05	I	You’ve gone for I am not scared today fab, so what does it mean, being scared?	3 - Contextual knowledge. example of being made to jump	3 - Contextual knowledge
	P	Scared means when sometimes you’re scared like scared when someone jumps out and scares you
	I	Yeah, that does sound like it might be a bit scary, and can you explain to Teddy what feeling scared is like?	3 – Contextual knowledge. Anecdote about being scared by someone jumping out
	P	Feeling scared is like when before my granddad tried to scared me and I thought it was a monster
	I	Mm
	P	And ran to my bed
	I	Ah
	P	A bit scared
	I	Aw
	P	Clutching my orang orang-utan teddy
	I	Aw
	P	I had a orang-utan which was a teddy and it and my grandad said it’s just me and then [laughs] my heart was beating really fast!
	I	Yeah I can imagine it was if you felt scared! And can we try one spinner one for it as well? Do you want to spin the circle? Oo that was my finger it stopped it, there we go, ah, we’ve already done what does it mean if you feel scared, shall we try another one? Oo oh here we go, so what made you choose I am not scared today?	3 – Contextual knowledge. Examples of being in a new situation and this making you feel scared
	P	Because er it’s okay if if you have a new teacher like I have a new teacher [name] and it’s okay er it’s okay swapping people and changing people and, and if I was new to the class I wouldn’t know what to do and I would be a bit scared
P06	I	or I am really scared today	3 - Contextual knowledge. Example of being in a new situation and being worried about it	3 - Contextual knowledge
	P	Um I feel, um I feel like a little bit because coz um people might think if they didn’t come all week today for all five weeks or they might came late, they might be a little bit scared because it’s their first day or they or they might not be scared because they think if they’re gonna be like like be friends with each other and like be like be a little like be easy to do stuff but once they go i…
	I	So you feel both of them, you feel not scared and a bit scared? So a bit of a mixture, interesting, so what does it mean if you do feel scared?	3 - Contextual knowledge. Example of not knowing what to do if you haven’t made any friends yet
	P	Um it means like when you when you’re in um when you’re like very scared and you don’t know what to do and you feel like oh my god oh my god oh my god what shall I do I don’t know what to do what if I don’t make any friends
	I	Mhm
	P	but when they get used to it they’ll make lots of friends and be very you know happy and that they
	I	Yeah
	P	made friends and everything so they can do anything no matter what happens
	I	Ah okay so it’s, it’s about not knowing what to do?	3 - Contextual knowledge. Examples of things that might make you feel scared
	P	Yeah
	I	Yeah, maybe a bit worried
	P	Or if you laughed behind you and you don’t know what to do
	I	Mm
	P	Or you’re scared the teacher shouts at you
P09	I	Yep, what does it mean if you feel scared?	4 - De-contextual knowledge. Synonym	4 - De-contextual knowlegde
	P	Means if you’re like worried of really lot
	I	I am not scared today, what made you choose that one?	4 - De-contextual knowledge. Synonym
	P	Coz I weren’t worried today at all
P10	I	What does it mean if you feel scared?	3 - Contextual knowledge. Examples of things that might make you feel scared	3 - Contextual knowledge
	P	It means if there’s a ghost or spider or if there’s a moth and if you’re scared of sunlight!
	I	Oh, can you tell teddy what it feels like to be scared?	3 - Contextual knowledge. Examples of things that might make you feel scared
	P	It’s it’s things that you don’t know but it’s really if you’re scared of a moth, a spider, a butterfly, or sunlight
		[parent speaks to child]	3 - Contextual knowledge. Examples of things that might make you feel scared
	P	I’m scared of sunlight it hurts my eyes
P12	I	I am really scared today – so what does it mean if you’re really scared?	3 - Contextual knowledge. Specific examples of things that make them feel scared	5 - Paired knowledge
	P	In case I get told off by my teacher and I don’t like being told off
	I	No
	P	And in case I do something wrong
	I	Mhm, yeah that is definitely something that can make us feel scared I know what you mean – can you explain to the teddy bear what being scared feels like?	4 - De-contextual knowledge. Generalised description capturing essential meaning of being afraid of something/that something will happen
	P	So it always happens to us these feelings and feeling scared means you’re like afraid of something or you’re afraid if something’s going to happen

## Sheet: Get on well with
Participant	Speaker	Verbalisation	Code	Overall Comprehensibility Continuum Code		Get on well with friends
	P = Participant					Intended meaning	Essential nature	Definitive attributes
	I = Interviewer					Can join in with friends, able to talk, not falling out or arguing or making each other upset, being happy with each other	Can join in with others positively	Can play and talk without arguing/falling out
P03	I	You would choose the top one I cannot get on well with friends today, okay so what does it mean if you cannot get on well with them?	3 – Contextual knowledge. Anecdote of not being able to play with friends	3 - Contextual knowledge
	P	Because um [name]’s taking all my friends away
	I	Oh right, okay
	P	Now [name]’s not playing with me um I only think I can do is play is play with [name] or play basketball but [name] makes me go with [name]
	I	Oh no
	P	Because I tried to play with [name] this day
	I	Mhm
	P	but then she left me to play with [name]
	I	Right okay
	P	Like yesterday so I played basketball and then I tried to ask [name]
	I	Mhm
	P	And then that’s what happened
	I	Mmm so it sounds like because other children are saying you can’t play with them or telling you to play with somebody else that means you can’t get on well with them, is that	3 – Contextual knowledge. Anecdote of not being able to play with friends
	P	No
	I	No
	P	[name] is like taking all my friends away and then make, he’s making everyone else play with him
	P	But it’s bad because obviously with [name]	2 – Schematically related. Connotation
	I	Okay
	P	because he’s his friend
	I	Yeah so this is a tricky one I, I think this is really tricky and I could make this better, but it is what does it mean if you feel like you can’t get on with your friends?	3 – Contextual knowledge. Anecdote of not being able to play with friends
	P	Um because they’ll just be playing with [name]
P04	P	They all are ready	0 - No relevant response	1 - No knowledge
	I	They’re having a think, what do they do to get on well?	1 - No knowledge
	P	Ahh [inaudible 14.08 – 14.11] all of them saying I don’t know!
	I	All of them saying they don’t know!
	P	No!
P06	I	The bottom one, so I can get on well a lot with friends today	1 - No knowledge. Response unrelated to target word’s meaning	4 - De-contextual knowledge
	P	Coz I already said that if you run around and walk a lot then you can make like your legs and arms or other body parts stronger and then you can make something and be smarter and smarter
	I	Mmmm yeah you’re right, lots of exercise, so what does it mean if you get on well with your friends?	2 - Schematically related. Non-definitive attribute of playing together but does not have essential meaning of getting along
	P	It means that you’re not poorly and you’re not like actually sick and you can you’re like not weak and tired and something
	I	Mmm so it’s about
	P	And exhausted like sleepy so you’re like [inaudible 08.33-08.34]
	P	like just play play play all day
	I	Mmmm yeah
	P	And then when it’s like lunch, when it’s like over we’re like no! But then they’re like oh why did I not play with them today if it will be someone’s turn
	I	Yeah and it feels, did you say it feels good as well when you can get on well with them?	4 - De-contextual knowledge. Essential meaning of being able to do things with others
	P	It, it, erm feels good and you can like do everything together
	I	Mmm	2 - Schematically related. Non-definitive attributes
	P	So you like so when you make friends you all stay with them together you might get lucky and stay in the same class together
	I	Yes
	P	Just like me and my friend did
P08	I	Great, so what does that mean if you can get on well with your friends?	4 - De-contextual knowledge. Essential meaning not in an example	5 - Paired knowledge
	P	Erm that means when you have friends and you can play very well with them and their, their not making you upset
	I	Ahh yeah absolutely, not making you upset, and I like how you said play very well with them, can you tell me more about what playing very well is? What does that mean?	3 - Contextual knowledge. Example of what you do when you get on well with someone
	P	Playing very well is when you erm like you can hug and give each other a big hug and hold hands and play games with each other
P11	I	So what does it mean if you can get on well with children?	4 - De-contextual knowledge. Generalised description capturing essential meaning of joining in with others positively	5 - Paired knowledge
	P	It means that you have had a great time with them and you erm
	I	Yeah
	P	You’ve had lots of fun and you’ve smiled to your friends and they’ve smiled back to you
	I	Oh that sounds so lovely. And then what made you choose that you can get on well with friends a lot today?	0 - Off-topic response
	P	Why’s that on again?
	I	So I was asking what made you choose that you can get on well with friends a lot today?	3 - Contextual knowledge. Specific example that captures essential meaning
	P	Erm because my friends was letting me play
	I	Mhm
	P	They was letting me joining in with what they was doing and but in the morning playtime my friends were shouting at me so we can’t talk about that bit
P13	I	So what does it mean if we get on well with our friends?	4 - De-contextual knowledge. Generalised description that captures essential meaning; being positive with others	4 - De-contextual knowledge
	P	You don’t be mean to them
P14	I	A lot today, ah great, so what does it mean if you can get on well with friends?	3 - Contextual knowledge. Specific example of something that means you are getting on well with each other.	5 - Paired knowledge
	P	Umm it means that you can like you don’t just say ‘no I don’t want to play with you’ you like play with them and they don’t say that you’re mean or um angry or really mean they just get along with you
	I&P	What made you choose	4 - De-contextual knowledge. Synonym ‘get along’
	I	I can get on well with friends a lot
	P	Um it made me choose it because I get along with like um my friends um a lot so umm I just chose it

[truncated: 3 more sheets: Lonely, Made fun of, Join in with friends]
